# Supplementary material for: Clinical Utility of Circulating Tumour DNA (ctDNA) Analysis for Assessing Completeness of Primary Lesion Resection and Disease Stage in Patients with Melanoma: A Systematic Review
Source: Medicina (Kaunas). 2026 Feb 28;62(3):461. doi: 10.3390/medicina62030461 (PMC13028471; doi:10.3390/medicina62030461)
Supplement: Supplementary file 1 [file medicina-62-00461-s001.zip]

Archive with 1 entries (1 files):
- medicina-4107011-supplementary.pdf
